# Supplementary material for: The Association Between Cancer Incidence and Heart Failure: A Systematic Review and Meta-Analysis
Source: Diagnostics (Basel). 2026 Jun 28;16(13):2016. doi: 10.3390/diagnostics16132016 (PMC13359713; doi:10.3390/diagnostics16132016)
Supplement: Supplementary file 1 [file diagnostics-16-02016-s001.zip]

Archive with 4 entries (4 files):
- Supplementary File  S1 (Search strategy) .pdf
- Supplementary File S2 (Data Extraction Sheet).pdf
- Supplementary File S3 (Quality Assessment of the Included Studies).pdf
- Supplementary File S4 (Sensitivity Analysis).pdf
